# Supplementary material for: Long-term health-related quality of life and burden of disease after intensive care: development of a patient-reported outcome measure
Source: Crit Care. 2021 Feb 25;25:82. doi: 10.1186/s13054-021-03496-7 (PMC7905420; doi:10.1186/s13054-021-03496-7)
Supplement: Supplementary file 2 — Additional file 2. Table S2a: Descriptive statistics and response rates for ICU survivors and the control group. [file 13054_2021_3496_MOESM2_ESM.xlsx]

## Sheet: Descriptive stat&response rates
Table S2a. Descriptive statistics and response rates for ICU survivors and non-ICU treated subjects										P-value	Missing (N)	Total (N)
COGNITION
COG1 Difficulties finding words
		No	Rarely	Sometimes	Quite often	Very often	All the time
	ICU survivors	154 (41)	96 (26)	80 (21)	29 (8)	15 (4)	2 (1)
	Non-ICU treated subjects	66 (34)	72 (40)	35 (20)	6 (3)	4 (2)	0 (0)			0.016	29	563
COG2 Difficulties finishing sentences
		No	Rarely	Sometimes	Quite often	Very often	All the time
	ICU survivors	226 (60)	75 (20)	49 (13)	13 (3)	11 (3)	3 (1)
	Non-ICU treated subjects	123 (65)	49 (26)	12 (6)	1 (1)	3 (2)	0 (0)			0.01	27	565
COG3 Losing the thread easily
		No	Rarely	Sometimes	Quite often	Very often	All the time
	ICU survivors	193 (51)	94 (25)	57 (15)	21 (6)	9 (2)	5 (1)
	Non-ICU treated subjects	126 (67)	46 (25)	10 (5)	3 (2)	3 (2)	0 (0)			0	25	567
COG4 Don't remember what you have said
		No	Rarely	Sometimes	Quite often	Very often	All the time
	ICU survivors	222 (59)	79 (21)	57 (15)	12 (3)	6 (2)	1 (0)
	Non-ICU treated subjects	128 (68)	40 (21)	15 (8)	3 (2)	1 (1)	0 (0)			0.075	28	564
COG5 Don't remember what you have done
		No	Rarely	Sometimes	Quite often	Very often	All the time
	ICU survivors	269 (71)	67 (18)	29 (8)	5 (1)	3 (1)	4 (1)
	Non-ICU treated subjects	156 (84)	23 (12)	5 (3)	1 (1)	1 (1)	0 (0)			0.019	29	563
COG6 Think you have done something but you haven't
		No	Rarely	Sometimes	Quite often	Very often	All the time
	ICU survivors	269 (71)	70 (19)	28 (7)	8 (2)	4 (1)	0 (0)
	Non-ICU treated subjects	158 (85)	24 (13)	2 (1)	2 (1)	1 (1)	0 (0)			0.01	26	566
COG7 Forgotten what you were going to get
		No	Rarely	Sometimes	Quite often	Very often	All the time	Not relevant
	ICU survivors	97 (26)	152 (41)	67 (18)	31 (8)	18 (5)	6 (2)	12 (3)
	Non-ICU treated subjects	39 (21)	100 (53)	40 (21)	7 (4)	2 (1)	0 (0)			0.002	21	571
COG8 Need to be reminded to do an activity
		No	Rarely	Sometimes	Quite often	Very often	All the time	Not relevant
	ICU survivors	226 (60)	48 (13)	35 (9)	8 (2)	9 (2)	2 (1)	52 (14)
	Non-ICU treated subjects	142 (76)	27 (14)	11 (6)	1 (0)	0 (0)	0 (0)			0	24	568
COG9 Difficulties thinking clearly
		No	Rarely	Sometimes	Quite often	Very often	All the time
	ICU survivors	192 (51)	88 (23)	58 (15)	24 (6)	12 (3)	6 (2)
	Non-ICU treated subjects	110 (59)	52 (28)	15 (8)	9 (5)	1 (1)	0 (0)			0.009	25	567
COG10 Need for memos
		No	Rarely	Sometimes	Quite often	Very often	All the time
	ICU survivors	144 (38)	73 (20)	87 (23)	28 (8)	22 (6)	21 (6)
	Non-ICU treated subjects	72 (39)	45 (24)	35 (19)	22 (12)	9 (5)	4 (2)			0.126	30	562
COG11 Difficulties remembering names
		No	Rarely	Sometimes	Quite often	Very often	All the time
	ICU survivors	125 (33)	99 (26)	80 (21)	44 (12)	44 (12)	10 (3)
	Non-ICU treated subjects	48 (27)	69 (37)	43 (23)	16 (9)	8 (4)	4 (2)			0.121	25	567
COG12 Difficulties remembering general knowledge
		No	Rarely	Sometimes	Quite often	Very often	All the time	Not relevant
	ICU survivors	194 (52)	76 (20)	38 (10)	9 (2)	7 (2)	4 (1)	47 (13)
	Non-ICU treated subjects	106 (56)	43 (23)	12 (6)	9 (5)	4 (2)	0 (0)	14 (7)		0.122	29	563
COG13 Difficulties remembering what you have read
		No	Rarely	Sometimes	Quite often	Very often	All the time	Not relevant
	ICU survivors	180 (48)	80 (21)	52 (14)	18 (5)	14 (4)	8 (2)	22 (6)
	Non-ICU treated subjects	97 (52)	50 (27)	24 (13)	9 (5)	3 (2)	1 (1)	4 (2)		0.15	30	562
COG14 Difficulties remembering previous TV-episode
		No	Rarely	Sometimes	Quite often	Very often	All the time	Not relevant
	ICU survivors	182 (49)	60 (16)	30 (8)	5 (2)	7 (2)	6 (2)	84 (23)
	Non-ICU treated subjects	110 (59)	30 (16)	13 (7)	2 (1)	1 (1)	1 (1)	31 (17)		0.316	30	562
COG15 Difficulties learning new things
		No	Rarely	Sometimes	Quite often	Very often	All the time	Not relevant
	ICU survivors	190 (51)	39 (10)	32 (9)	14 (4)	11 (3)	3 (1)	85 (23)
	Non-ICU treated subjects	111 (59)	31 (17)	14 (7)	6 (3)	0 (0)	1 (1)	25 (13)		0.005	30	562
COG16 Difficulties remembering numbers
		No	Rarely	Sometimes	Quite often	Very often	All the time	Not relevant
	ICU survivors	219 (59)	62 (17)	37 (10)	16 (4)	11 (3)	8 (2)	21 (6)
	Non-ICU treated subjects	111 (59)	42 (22)	16 (9)	9 (5)	3 (2)	3 (2)	4 (2)		0.323	30	562
COG17 Difficulties being on time
		No	Rarely	Sometimes	Quite often	Very often	All the time	Not relevant
	ICU survivors	298 (80)	25 (7)	12 (3)	5 (1)	7 (2)	1 (0)	26 (7)
	Non-ICU treated subjects	166 (88)	9 (5)	7 (3)	0 (0)	1 (1)	1 (1)	4 (2)		0.048	60	523
COG18 Missed a scheduled meeting
		No	Rarely	Sometimes	Quite often	Very often	All the time	Not relevant
	ICU survivors	307 (82)	19 (5)	2 (0)	2 (1)	3 (1)	1 (0)	40 (10)
	Non-ICU treated subjects	172 (92)	7 (4)	0 (0)	0 (0)	0 (0)	0 (0)	9 (5)		0.082	30	562
COG19 Mistaken which day of the week
		No	Rarely	Sometimes	Quite often	Very often	All the time
	ICU survivors	208 (56)	104 (28)	31 (8)	14 (4)	11 (3)	7 (2)
	Non-ICU treated subjects	129 (69)	50 (27)	5 (3)	1 (1)	1 (1)	2 (1)			0.001	29	563
COG20 Forgotten where you have put something
		No	Rarely	Sometimes	Quite often	Very often	All the time
	ICU survivors	130 (35)	122 (33)	61 (16)	27 (7)	22 (6)	12 (3)
	Non-ICU treated subjects	39 (21)	86 (46)	38 (20)	14 (7)	8 (4)	3 (2)			0.004	30	562
COG21 Need to double-check things
		No	Rarely	Sometimes	Quite often	Very often	All the time
	ICU survivors	162 (43)	98 (26)	63 (17)	28 (8)	11 (3)	11 (3)
	Non-ICU treated subjects	65 (35)	73 (39)	30 (16)	12 (6)	6 (3)	2 (1)			0.053	31	561
COG22 Difficulties finding your way around
		No	Rarely	Sometimes	Quite often	Very often	All the time
	ICU survivors	292 (78)	32 (9)	23 (6)	10 (3)	12 (3)	7 (2)
	Non-ICU treated subjects	153 (81)	15 (8)	11 (6)	5 (3)	1 (1)	3 (2)			0.51	28	564
COG23 Someone has said that you have memory problems
		No	Rarely	Sometimes	Quite often	Very often	All the time
	ICU survivors	256 (68)	67 (18)	28 (7)	14 (4)	8 (2)	5 (3)
	Non-ICU treated subjects	149 (79)	26 (14)	11 (6)	2 (1)	0 (0)	0 (0)			0.018	26	566
COG24 Worrying about having memory problems
		No	Rarely	Sometimes	Quite often	Very often	All the time
	ICU survivors	260 (69)	48 (13)	41 (11)	14 (4)	6 (2)	7 (2)
	Non-ICU treated subjects	139 (74)	30 (16)	13 (7)	2 (1)	1 (1)	3 (2)			0.181	28	564
COG25 Difficulties taking initiatives
		No	Rarely	Sometimes	Quite often	Very often	All the time
	ICU survivors	214 (57)	61 (16)	59 (16)	23 (6)	15 (4)	6 (2)
	Non-ICU treated subjects	135 (72)	25 (13)	16 (8)	7 (4)	4 (2)	1 (1)			0.017	26	566
COG26 Difficulties prioritizing
		No	Rarely	Sometimes	Quite often	Very often	All the time	Not relevant
	ICU survivors	188 (50)	50 (17)	38 (13)	17 (6)	6 (2)	4 (1)	74 (20)
	Non-ICU treated subjects	116 (60)	35 (18)	18 (9)	9 (5)	1 (1)	1 (1)	12 (6)		0	23	569
COG27 Difficulties concentrating
		No	Rarely	Sometimes	Quite often	Very often	All the time
	ICU survivors	183 (49)	74 (20)	64 (17)	29 (8)	13 (4)	9 (2)
	Non-ICU treated subjects	105 (55)	55 (29)	20 (10)	6 (3)	4 (2)	2 (1)			0.008	28	564
COG28 Difficulties finding alternative solutions
		No	Rarely	Sometimes	Quite often	Very often	All the time	Not relevant
	ICU survivors	188 (50)	41 (11)	36 (10)	5 (1)	8 (2)	1 (0)	98 (26)
	Non-ICU treated subjects	131 (68)	28 (15)	6 (3)	3 (2)	1 (1)	1 (1)	22 (12)		0	23	569
COG29 Time spent reading*
		No time at all	<30 mins	30-60 min	1-2 hours	>2 hours
	ICU survivors	56 (15)	97 (26)	116 (31)	61 (17)	39 (11)
	Non-ICU treated subjects	14 (7)	55 (29)	71 (38)	29 (15)	19 (10)				0.084	35	557
COG30 Memory/thinking difficulties affecting QoL
		Not at all	A little	Moderately	Quite a bit	Very much	Not relevant
	ICU survivors	183 (48)	70 (19)	38 (10)	23 (6)	11 (3)	53 (14)
	Non-ICU treated subjects	121 (73)	34 (21)	2 (1)	8 (4)	1 (1)	26 (16)			0	22	570
COG31 Worrying about your memory/thinking
		No	Rarely	Sometimes	Quite often	Very often	All the time
	ICU survivors	229 (60)	67 (18)	46 (12)	17 (5)	15 (4)	5 (1)
	Non-ICU treated subjects	131 (69)	35 (18)	18 (9)	1 (1)	4 (2)	2 (1)			0.056	22	570
FATIGUE
FAT1 Need for daytime rest
		No	Rarely	Sometimes	Quite often	Very often	All the time
	ICU survivors	77 (20)	82 (22)	84 (22)	61 (16)	58 (15)	19 (5)
	Non-ICU treated subjects	71 (38)	60 (32)	34 (18)	8 (4)	12 (7)	0 (0)			0	26	566
FAT2 Tough getting started doing things
		No	Rarely	Sometimes	Quite often	Very often	All the time
	ICU survivors	92 (24)	89 (23)	102 (27)	48 (13)	37 (10)	15 (4)
	Non-ICU treated subjects	69 (37)	59 (32)	41 (22)	5 (3)	9 (5)	2 (1)			0	24	568
FAT3 Difficulties finishing things due to feeling exhausted
		No	Rarely	Sometimes	Quite often	Very often	All the time
	ICU survivors	185 (49)	74 (20)	66 (17)	26 (7)	18 (5)	10 (3)
	Non-ICU treated subjects	130 (70)	37 (20)	7 (3)	5 (3)	6 (3)	0 (0)			0	28	564
FAT4 Difficulties doing things under pressure of time
		No	Rarely	Sometimes	Quite often	Very often	All the time	Not relevant
	ICU survivors	119 (31)	41 (11)	33 (9)	17 (5)	22 (6)	13 (3)	135 (36)
	Non-ICU treated subjects	106 (57)	25 (14)	13 (7)	7 (4)	3 (2)	1 (1)	30 (16)		0	27	565
FAT5 Difficulties multitasking due to feeling exhausted
		No	Rarely	Sometimes	Quite often	Very often	All the time
	ICU survivors	208 (55)	63 (17)	54 (14)	19 (5)	17 (5)	16 (4)
	Non-ICU treated subjects	147 (80)	17 (9)	9 (5)	5 (3)	6 (3)	1 (1)			0	30	562
FAT6 Tired from reading
		No	Rarely	Sometimes	Quite often	Very often	All the time	Not relevant
	ICU survivors	204 (53)	48 (13)	43 (11)	28 (7)	11 (3)	6 (2)	43 (11)
	Non-ICU treated subjects	131 (71)	31 (17)	7 (4)	2 (1)	3 (2)	3 (2)	9 (5)		0	24	568
FAT7 Tired from watching TV
		No	Rarely	Sometimes	Quite often	Very often	All the time	Not relevant
	ICU survivors	219 (57)	67 (18)	47 (12)	17 (5)	16 (4)	3 (1)	13 (3)
	Non-ICU treated subjects	133 (72)	26 (14)	18 (10)	3 (2)	3 (2)	1 (1)	2 (1)		0.046	24	568
FAT8 Tired from conversation between more than two people
		No	Rarely	Sometimes	Quite often	Very often	All the time	Not relevant
	ICU survivors	207 (54)	58 (15)	39 (10)	29 (8)	22 (6)	7 (2)	21 (6)
	Non-ICU treated subjects	132 (71)	17 (9)	16 (9)	6 (3)	5 (3)	2 (1)	7 (4)		0.008	24	568
FAT9 Fallen asleep when reading
		No	Rarely	Sometimes	Quite often	Very often	All the time	Not relevant
	ICU survivors	240 (62)	49 (13)	28 (8)	9 (3)	7 (2)	2 (1)	50 (13)
	Non-ICU treated subjects	120 (65)	33 (18)	16 (9)	2 (1)	3 (2)	0 (0)	12 (7)		0.142	21	571
FAT10 Fallen asleep during a conversation
		Never	Rarely	Sometimes	Quite often	Very often
	ICU survivors	362 (95)	11 (3)	28 (8)	3 (1)	0 (0)
	Non-ICU treated subjects	177 (95)	4 2)	4 (2)	0 (0)	1 (1)				0.425	25	567
FAT11 Tiredness affecting work
		Not at all	A little	Moderately	Quite a bit	Very much	Not relevant
	ICU survivors	59 (15)	32 (8)	8 (2)	9 (2)	11 (3)	265 (70)
	Non-ICU treated subjects	64 (35)	12 (7)	3 (1)	2 (1)	1 (1)	103 (55)			0.001	23	569
FAT12 Tiredness limiting social activities
		Not at all	A little	Moderately	Quite a bit	Very much	Not relevant
	ICU survivors	136 (36)	68 (18)	37 (13)	32 (8)	17 (5)	90 (24)
	Non-ICU treated subjects	91 (73)	19 (10)	1 (1)	12 (7)	3 (2)	60 (32)			0.001	26	566
FAT13 Tiredness affecting QoL
		Not at all	A little	Moderately	Quite a bit	Very much	Not relevant
	ICU survivors	94 (25)	73 (19)	55 (14)	42 (11)	24 (6)	93 (24)
	Non-ICU treated subjects	76 (39)	21 (11)	7 (4)	10 (5)	3 (2)	76 (39)			0.001	18	574
FAT14 Worrying about feeling tired
		No	Rarely	Sometimes	Quite often	Very often	All the time
	ICU survivors	210 (55)	57 (15)	52 (14)	32 (8)	19 (5)	13 (3)
	Non-ICU treated subjects	153 (79)	20 (10)	10 (5)	5 (3)	5 (3)	1 (1)			0	15	577
PHYSICAL HEALTH
PHYS1 Physical health in general
		Very good	Good	Satisfactory	Poor	Very poor
	ICU survivors	20 (5)	63 (17)	118 (31)	138 (37)	38 (10)
	Non-ICU treated subjects	18 (9)	70 (37)	74 (39)	23 (12)	6 (3)				0.001	24	568
PHYS2 Reduced feeling in your face
		Not at all	A little	Moderately	Quite a bit	Very much
	ICU survivors	348 (92)	14 (3)	6 (2)	2 (1)	7 (2)
	Non-ICU treated subjects	186 (97)	5 (3)	1 (1)	0 (0)	0 (0)				0.185	23	569
PHYS3 Arm weakness
		Not at all	A little	Moderately	Quite a bit	Very much
	ICU survivors	178 (47)	99 (26)	39 (10)	42 (11)	18 (5)
	Non-ICU treated subjects	150 (78)	25 (13)	7 (4)	6 (3)	2 (1)				0	24	568
PHYS4 Reduced feeling in arms
		Not at all	A little	Moderately	Quite a bit	Very much
	ICU survivors	290 (76)	51 (13)	18 (5)	12 (3)	9 (2)
	Non-ICU treated subjects	180 (94)	8 (4)	1 (1)	2 (1)	0 (0)				0	20	572
PHYS5 Reduced feeling in hands/fingers
		Not at all	A little	Moderately	Quite a bit	Very much
	ICU survivors	249 (66)	72 (19)	25 (7)	20 (5)	12 (3)
	Non-ICU treated subjects	169 (88)	14 (7)	5 (3)	4 (2)	0 (0)				0	22	570
PHYS6 Raynaud's in fingers
		No	Rarely	Sometimes	Quite often	Very often	All the time
	ICU survivors	231 (61)	49 (13)	42 (11)	24 (6)	13 (3)	18 (5)
	Non-ICU treated subjects	133 (69)	33 (17)	18 (9)	5 (3)	2 (1)	1 (1)			0.005	23	569
PHYS7 Difficulties extending your wrist
		No	Yes
	ICU survivors	349 (92)	29 (8)
	Non-ICU treated subjects	187 (98)	4 (2)							0.007	23	569
PHYS8 Difficulties lifting/carrying lightweight objects
		Not at all	A little	Moderately	Quite a bit	Very much
	ICU survivors	274 (73)	54 (14)	17 (5)	16 (4)	15 (4)
	Non-ICU treated subjects	175 (91)	10 (5)	6 (3)	1 (1)	0 (0)				0	24	568
PHYS9 Difficulties turning on taps/opening jars
		Not at all	A little	Moderately	Quite a bit	Very much
	ICU survivors	239 (64)	74 (20)	27 (7)	17 (5)	17 (5)
	Non-ICU treated subjects	161 (84)	19 (10)	8 (4)	3 (1)	1 (1)				0	26	566
PHYS10 Difficulties using your hands
		Not at all	A little	Moderately	Quite a bit	Very much
	ICU survivors	252 (65)	72 (19)	21 (5)	20 (5)	21 (5)
	Non-ICU treated subjects	169 (88)	12 (9)	3 (2)	3 (2)	5 (3)				0	14	578
PHYS11 Leg weakness
		Not at all	A little	Moderately	Quite a bit	Very much
	ICU survivors	136 (36)	114 (30)	46 (12)	51 (13)	36 (9)
	Non-ICU treated subjects	144 (75)	31 (16)	8 (4)	6 (3)	3 (2)				0	17	575
PHYS12 Reduced feeling in legs
		Not at all	A little	Moderately	Quite a bit	Very much
	ICU survivors	240 (63)	70 (18)	21 (6)	26 (7)	23 (6)
	Non-ICU treated subjects	175 (91)	13 (7)	3 (2)	1 (1)	0 (0)				0	20	572
PHYS13 Reduced feeling in feet/toes
		Not at all	A little	Moderately	Quite a bit	Very much
	ICU survivors	222 (58)	70 (18)	30 (8)	28 (7)	30 (8)
	Non-ICU treated subjects	166 (87)	18 (9)	5 (3)	2 (1)	0 (0)				0	21	571
PHYS14 Restless legs
		Not at all	A little	Moderately	Quite a bit	Very much
	ICU survivors	224 (59)	88 (23)	27 (7)	26 (7)	16 (4)
	Non-ICU treated subjects	143 (76)	36 (19)	8 (4)	1 (1)	1 (1)				0	22	570
PHYS15 Dizziness when standing up
		No	Rarely	Sometimes	Quite often	Very often	All the time
	ICU survivors	162 (43)	104 (27)	62 (16)	25 (7)	19 (5)	8 (2)
	Non-ICU treated subjects	114 (60)	54 (28)	14 (7)	5 (3)	3 (2)	0 (0)			0	22	570
PHYS16 Losing balance easily
		No	Rarely	Sometimes	Quite often	Very often	All the time
	ICU survivors	155 (43)	94 (26)	55 (15)	25 (7)	22 (6)	11 (3)
	Non-ICU treated subjects	134 (71)	44 (23)	9 (5)	0 (0)	2 (1)	1 (1)			0	40	552
PHYS17 Difficulties climbing stairs
		No	Rarely	Sometimes	Quite often	Very often	All the time	Not relevant
	ICU survivors	155 (43)	94 (26)	55 (15)	25 (7)	22 (6)	11 (3)	20 (5)
	Non-ICU treated subjects	134 (71)	44 (23)	9 (5)	0 (0)	2 (1)	1 (1)	0 (0)		0	44	548
PHYS18 Unsteady gait
		No	Rarely	Sometimes	Quite often	Very often	All the time	Not relevant
	ICU survivors	164 (43)	45 (12)	51 (13)	34 (9)	21 (6)	43 (11)	26 (7)
	Non-ICU treated subjects	162 (85)	12 (6)	7 (4)	4 (2)	2 (1)	1 (1)	0 (0)		0	39	553
PHYS19 Legs feeling heavy
		No	Rarely	Sometimes	Quite often	Very often	All the time
	ICU survivors	223 (62)	51 (14)	40 (12)	20 (5)	17 (4)	10 (3)
	Non-ICU treated subjects	168 (87)	14 (7)	4 (2)	2 (1)	1 (1)	1 (1)			0	24	568
PHYS20 Swollen legs/ankles
		No	Rarely	Sometimes	Quite often	Very often	All the time
	ICU survivors	232 (60)	45 (12)	44 (12)	17 (4)	22 (6)	24 (6)
	Non-ICU treated subjects	155 (82)	14 (7)	14 (2)	4 (1)	1 (1)	2 (1)			0	23	574
PHYS21 Raynaud's in toes
		No	Rarely	Sometimes	Quite often	Very often	All the time
	ICU survivors	231 (61)	44 (11)	44 (12)	20 (5)	23 (5)	22 (6)
	Non-ICU treated subjects	163 (86)	15 (8)	7 (4)	3 (2)	2 (1)	0 (0)			0	21	571
PHYS22 Foot drop
		No	Yes
	ICU survivors	331 (90)	39 (11)
	Non-ICU treated subjects	187 (99)	3 (1)							0	32	560
PHYS23 Contractures
		Not at all	A little	Moderately	Quite a bit	Very much
	ICU survivors	187 (50)	95 (25)	29 (8)	43 (12)	21 (6)
	Non-ICU treated subjects	134 (71)	35 (18)	13 (7)	6 (3)	1 (1)				0	27	565
PHYS24 Periods of heavy sweating
		No	Rarely	Sometimes	Quite often	Very often	All the time
	ICU survivors	264 (70)	43 (11)	37 (10)	19 (5)	10 (3)	7 (2)
	Non-ICU treated subjects	151 (80)	19 (10)	7 (4)	7 (4)	3 (2)	2 (1)			0.083	23	569
PHYS25 Able to walk six minutes
		Yes	No	Not relevant
	ICU survivors	300 (79)	61 (16)	21 (6)
	Non-ICU treated subjects	188 (99)	2 (1)	0 (0)						0	20	572
PHYS26 Walking longer than 1 km
		Yes	No	Not relevant
	ICU survivors	238 (62)	121 (32)	24 (6)
	Non-ICU treated subjects	174 (92)	16 (8)	0 (0)						0	19	573
PHYS27 Shortness of breath limiting your physical activities
		No	Rarely	Sometimes	Quite often	Very often	All the time	Not relevant
	ICU survivors	168 (50)	50 (15)	42 (13)	29 (8)	21 (6)	26 (8)	42 (11)
	Non-ICU treated subjects	139 (73)	11 (6)	7 (4)	4 (2)	0 (0)	3 (2)	25 (13)		0	91	501
PHYS28 Physically active >30 minutes*
		Never	Occasionally	Once a week	Several times a week	Once a day	Several times a day
	ICU survivors	91 (24)	60 (16)	55 (15)	111 (29)	42 (11)	20 (5)
	Non-ICU treated subjects	12 (6)	23 (12)	30 (16)	68 (35)	45 (23)	16 (8)			0	19	573
PHYS29 Physical health affecting QoL
		Not at all	Slightly	Moderately	Quite a bit	Very much	Not relevant
	ICU survivors	75 (20)	96 (25)	67 (18)	61 (16)	60 (16)	23 (6)
	Non-ICU treated subjects	97 (50)	27 (14)	18 (9)	10 (5)	4 (2)	37 (19)			0	17	575
PHYS30 Worrying about physical health
		No	Rarely	Sometimes	Quite often	Very often	All the time
	ICU survivors	110 (29)	87 (23)	73 (19)	37 (10)	39 (10)	32 (9)
	Non-ICU treated subjects	105 (54)	41 (21)	30 (16)	9 (5)	6 (3)	3 (2)			0	20	572
PAIN
PAIN1 Headaches
		No	Rarely	Sometimes	Quite often	Very often	All the time
	ICU survivors	192 (50)	110 (29)	42 (11)	20 (5)	14 (4)	3 (1)
	Non-ICU treated subjects	96 (51)	60 (32)	28 (15)	3 (2)	2 (1)	1 (1)			0.085	21	571
PAIN2 Finding normal touch bothersome
		Not at all	A little	Moderately	Quite a bit	Very much
	ICU survivors	310 (82)	36 (10)	18 (5)	7 (2)	7 (2)
	Non-ICU treated subjects	177 (93)	8 (4)	3 (2)	2 (1)	0 (0)				0.006	24	568
PAIN3 General body pain
		No	Rarely	Sometimes	Quite often	Very often	All the time
	ICU survivors	186 (50)	71 (19)	54 (14)	26 (7)	21 (6)	18 (5)
	Non-ICU treated subjects	118 (63)	33 (18)	19 (10)	11 (6)	4 (2)	3 (2)			0.024	28	564
PAIN4 Shoulder pain
		No	Rarely	Sometimes	Quite often	Very often	All the time
	ICU survivors	182 (48)	61 (16)	54 (14)	30 (8)	32 (8)	21 (6)
	Non-ICU treated subjects	106 (56)	34 (18)	25 (13)	13 (7)	9 (5)	3 (2)			0.095	22	570
PAIN5 Arm pain
		No	Rarely	Sometimes	Quite often	Very often	All the time
	ICU survivors	255 (67)	42 (11)	39 (10)	13 (3)	19 (5)	12 (3)
	Non-ICU treated subjects	138 (73)	20 (11)	20 (11)	7 (4)	3 (2)	1 (1)			0.126	23	569
PAIN6 Hand pain
		No	Rarely	Sometimes	Quite often	Very often	All the time
	ICU survivors	269 (71)	43 (11)	32 (8)	10 (3)	15 (4)	12 (3)
	Non-ICU treated subjects	150 (79)	17 (9)	13 (7)	5 (3)	3 (2)	1 (1)			0.14	22	570
PAIN7 Back pain
		No	Rarely	Sometimes	Quite often	Very often	All the time
	ICU survivors	155 (41)	62 (16)	57 (15)	40 (11)	30 (8)	36 (10)
	Non-ICU treated subjects	84 (44)	43 (23)	30 (16)	18 (10)	7 (4)	7 (4)			0.022	22	570
PAIN8 Chest pain
		No	Rarely	Sometimes	Quite often	Very often	All the time
	ICU survivors	267 (70)	53 (14)	35 (9)	12 (1)	8 (2)	4 (1)
	Non-ICU treated subjects	163 (86)	19 (10)	3 (2)	1 (1)	3 (2)	0 (0)			0	23	569
PAIN9 Abdominal pain
		No	Rarely	Sometimes	Quite often	Very often	All the time
	ICU survivors	240 (64)	61 (16)	43 (11)	14 (4)	11 (3)	9 (2)
	Non-ICU treated subjects	148 (78)	26 (14)	10 (5)	3 (2)	1 (1)	2 (1)			0.007	24	568
PAIN10 Leg pain
		No	Rarely	Sometimes	Quite often	Very often	All the time
	ICU survivors	187 (49)	64 (17)	51 (14)	23 (6)	22 (6)	32 (8)
	Non-ICU treated subjects	125 (66)	26 (14)	22 (12)	11 (6)	4 (2)	2 (1)			0	23	569
PAIN11 Foot pain
		No	Rarely	Sometimes	Quite often	Very often	All the time
	ICU survivors	216 (57)	48 (13)	51 (14)	18 (5)	21 (6)	25 (7)
	Non-ICU treated subjects	143 (75)	19 (10)	16 (8)	9 (5)	2 (1)	1 (1)			0	23	569
PAIN12 Use of painkillers
		No	Yes
	ICU survivors	170 (45)	206 (55)
	Non-ICU treated subjects	101 (54)	86 (46)							0.06	29	563
PAIN13 Pain stopping planned activity
		No	Rarely	Sometimes	Quite often	Very often	All the time
	ICU survivors	197 (52)	62 (16)	56 (15)	28 (7)	24 (6)	15 (4)
	Non-ICU treated subjects	136 (72)	32 (17)	13 (7)	6 (3)	3 (2)	0 (0)			0	20	572
PAIN14 Painkillers to manage ADL
		No	Rarely	Sometimes	Quite often	Very often	All the time
	ICU survivors	228 (60)	46 (12)	31 (8)	19 (5)	25 (7)	31 (8)
	Non-ICU treated subjects	132 (69)	34 (18)	12 (6)	6 (3)	2 (1)	5 (3)			0.001	21	571
PAIN15 Painkillers for sufficient sleep
		No	Rarely	Sometimes	Quite often	Very often	All the time
	ICU survivors	251 (66)	47 (12)	27 (7)	9 (2)	18 (5)	27 (7)
	Non-ICU treated subjects	158 (83)	19 (10)	7 (4)	2 (1)	2 (1)	3 (2)			0.001	22	570
PAIN16 Pain makes going to sleep difficult
		No	Rarely	Sometimes	Quite often	Very often	All the time
	ICU survivors	215 (57)	57 (15)	46 (12)	20 (5)	24 (6)	17 (5)
	Non-ICU treated subjects	134 (71)	37 (20)	12 (6)	4 (2)	3 (2)	0 (0)			0.001	23	569
PAIN17 Woken by pain
		Never	Almost Never	Seldom	Once in a while	Often	All the time
	ICU survivors	225 (59)	66 (17)	31 (8)	23 (6)	25 (6)	9 (2)
	Non-ICU treated subjects	134 (71)	32 (17)	12 (6)	8 (4)	3 (2)	1 (1)			0.021	23	569
PAIN18 PAINoL smärta
		Not at all	A little	Moderately	Quite a bit	Very much	Not relevant
	ICU survivors	66 (21)	91 (30)	51 (17)	56 (18)	44 (14)	69 (18)
	Non-ICU treated subjects	66 (34)	52 (27)	19 (10)	13 (7)	6 (3)	36 (19)			0	23	569
PAIN19 Pain affecting QoL
		No	Rarely	Sometimes	Quite often	Very often	All the time
	ICU survivors	181 (48)	64 (17)	47 (12)	33 (8)	30 (8)	23 (6)
	Non-ICU treated subjects	120 (63)	39 (20)	21 (11)	5 (3)	5 (3)	2 (1)			0	22	570
PSYCHOLOGICAL HEALTH
PSYCH1 Crying easily
		No	Rarely	Sometimes	Quite often	Very often	All the time
	ICU survivors	241 (63)	49 (13)	48 (13)	17 (4)	19 (5)	9 (2)
	Non-ICU treated subjects	147 (77)	25 (13)	12 (6)	3 (2)	3 (2)	1 (1)			0.002	18	574
PSYCH2 Feeling short-tempered
		No	Rarely	Sometimes	Quite often	Very often	All the time
	ICU survivors	173 (46)	79 (20)	72 (19)	23 (6)	24 (6)	9 (2)
	Non-ICU treated subjects	100 (52)	63 (33)	16 (8)	10 (5)	2 (1)	0 (0)			0.002	20	572
PSYCH3 Loosing patience easily
		No	Rarely	Sometimes	Quite often	Very often	All the time
	ICU survivors	185 (48)	91 (24)	54 (14)	20 (5)	26 (7)	7 (2)
	Non-ICU treated subjects	109 (57)	55 (29)	16 (8)	8 (4)	2 (1)	1 (1)			0.002	18	574
PSYCH4 Difficulties feeling warmth towards family members
		No	Rarely	Sometimes	Quite often	Very often	All the time
	ICU survivors	281 (74)	32 (8)	33 (9)	17 (5)	11 (3)	6 (2)
	Non-ICU treated subjects	147 (77)	24 (13)	16 (8)	3 (2)	1 (1)	1 (1)			0.077	20	563
PSYCH5 Difficulties unwinding
		No	Rarely	Sometimes	Quite often	Very often	All the time
	ICU survivors	204 (53)	62 (16)	58 (15)	26 (7)	22 (6)	10 (3)
	Non-ICU treated subjects	114 (59)	42 (22)	18 (9)	11 (6)	5 (3)	2 (1)			0.057	18	574
PSYCH6 Worrying about little things
		No	Rarely	Sometimes	Quite often	Very often	All the time
	ICU survivors	177 (47)	82 (22)	61 (16)	36 (9)	15 (4)	10 (3)
	Non-ICU treated subjects	103 (54)	52 (27)	22 (12)	9 (5)	4 (2)	1 (1)			0.025	20	572
PSYCH7 Feeling low-spirited
		No	Rarely	Sometimes	Quite often	Very often	All the time
	ICU survivors	87 (23)	121 (32)	90 (24)	32 (8)	38 (10)	15 (4)
	Non-ICU treated subjects	72 (38)	76 (40)	27 (14)	7 (4)	7 (4)	2 (1)			0	18	574
PSYCH8 Feeling depressed
		No	Rarely	Sometimes	Quite often	Very often	All the time
	ICU survivors	189 (50)	77 (20)	55 (14)	23 (6)	25 (7)	13 (3)
	Non-ICU treated subjects	134 (70)	30 (15)	14 (7)	8 (4)	3 (2)	2 (1)			0	19	573
PSYCH9 Periods of anxiety
		No	Rarely	Sometimes	Quite often	Very often	All the time
	ICU survivors	235 (62)	54 (14)	40 (11)	19 (5)	27 (7)	7 (2)
	Non-ICU treated subjects	142 (74)	25 (13)	13 (7)	5 (3)	5 (3)	1 (1)			0.033	19	574
PSYCH10 Panic attacs
		No	Rarely	Sometimes	Quite often	Very often	All the time
	ICU survivors	309 (82)	34 (9)	18 (5)	4 (1)	8 (2)	2 (1)
	Non-ICU treated subjects	179 (93)	6 (3)	5 (3)	1 (1)	0 (0)	1 (1)			0.007	25	567
PSYCH11 Feelings of hopelessness
		No	Rarely	Sometimes	Quite often	Very often	All the time
	ICU survivors	189 (50)	83 (22)	53 (14)	27 (7)	18 (5)	6 (2)
	Non-ICU treated subjects	141 (73)	27 (14)	13 (6)	6 (3)	3 (3)	3 (2)			0	23	569
PSYCH12 Feelings of life being meaningless
		No	Rarely	Sometimes	Quite often	Very often	All the time
	ICU survivors	216 (57)	70 (19)	46 (12)	20 (5)	15 (4)	9 (2)
	Non-ICU treated subjects	151 (79)	18 (9)	12 (6)	4 (2)	3 (2)	3 (2)			0	25	567
PSYCH13 Cannot stop worrying about being ill
		No	Rarely	Sometimes	Quite often	Very often	All the time
	ICU survivors	179 (48)	81 (22)	56 (15)	25 (7)	17 (5)	15 (4)
	Non-ICU treated subjects	103 (53)	49 (25)	30 (16)	3 (2)	4 (2)	3 (2)			0.029	26	566
PSYCH14 Low self-confidence
		No	Rarely	Sometimes	Quite often	Very often	All the time
	ICU survivors	199 (53)	65 (17)	68 (18)	21 (6)	15 (4)	8 (2)
	Non-ICU treated subjects	127 (67)	36 (19)	18 (9)	5 (3)	4 (2)	1 (1)			0.005	25	567
PSYCH15 Low self-esteem
		No	Rarely	Sometimes	Quite often	Very often	All the time
	ICU survivors	211 (56)	66 (18)	53 (14)	24 (6)	15 (4)	8 (2)
	Non-ICU treated subjects	126 (66)	38 (20)	15 (8)	7 (4)	4 (2)	1 (1)			0.041	24	568
PSYCH16 Able to laugh at things*
		No	Rarely	Sometimes	Quite often	Very often	All the time
	ICU survivors	14 (4)	23 (6)	65 (17)	82 (22)	134 (35)	61 (16)
	Non-ICU treated subjects	3 (2)	2 (1)	34 (18)	57 (30)	70 (36)	25 (13)			0.015	22	570
PSYCH17 Able to look forward to things*
		No	Rarely	Sometimes	Quite often	Very often	All the time
	ICU survivors	25 (7)	31 (8)	97 (26)	66 (18)	108 (29)	49 (13)
	Non-ICU treated subjects	3 (2)	2 (1)	34 (18)	45 (24)	70 (37)	25 (13)			0.01	26	566
PSYCH18 Difficulties talking about your illness to family/close friends
		No	Rarely	Sometimes	Quite often	Very often	All the time	Not relevant
	ICU survivors	233 (70)	18 (5)	34 (10)	14 (4)	7 (2)	6 (2)	64 (17)
	Non-ICU treated subjects	87 (69)	20 (16)	11 (9)	4 (3)	4 (3)	0 (0)	0 (0)		0	90	502
PSYCH19 Feeling that others think you talk too much about your illness
		No	Rarely	Sometimes	Quite often	Very often	All the time	Not relevant
	ICU survivors	245 (65)	28 (7)	19 (5)	4 (1)	4 (1)	4 (1)	75 (20)
	Non-ICU treated subjects	180 (91)	10 (5)	5 (3)	2 (1)	0 (3)	0 (0)	0 (0)		0	16	576
PSYCH20 Counselling (pre-ICU vs "previously")
		No	Occasionally	Shorter period	Longer period
	ICU survivors	305 (80)	37 (10)	14 (4)	27 (7)
	Non-ICU treated subjects	144 (77)	13 (7)	24 (13)	7 (4)					0.001	21	571
PSYCH21 Mental health affecting PSYCHoL
		Not at all	A little	Moderately	Quite a bit	Very much	Not relevant
	ICU survivors	80 (21)	69 (18)	37 (10)	51 (13)	22 (6)	124 (32)
	Non-ICU treated subjects	56 (30)	33 (17)	8 (4)	6 (3)	2 (1)	85 (45)			0	19	573
PSYCH22 Worrying about psychological/mental health
		No	Rarely	Sometimes	Quite often	Very often	All the time
	ICU survivors	228 (60)	57 (15)	44 (12)	25 (7)	15 (4)	13 (3)
	Non-ICU treated subjects	147 (77)	28 (15)	9 (5)	3 (2)	1 (1)	2 (1)			0	20	572
ADL
ADL1 Home care
		No	Yes
	ICU survivors	317 (83)	66 (17)
	Non-ICU treated subjects	189 (98)	4 (2)							0	16	576
ADL2 Personal assistant
		No	Yes
	ICU survivors	367 (96)	16 (4)
	Non-ICU treated subjects	190 (99)	2 (1)							0.044	17	575
ADL3 Help showering
		No	Occasionally	Half of the times	Most of the times	Every time
	ICU survivors	313 (81)	16 (4)	7 (2)	5 (1)	47 (12)
	Non-ICU treated subjects	190 (98)	0 (0)	0 (0)	0 (0)	3 (2)				0	11	581
ADL4 Help getting dressed
		No	Occasionally	Half of the times	Most of the times	Every time
	ICU survivors	327 (84)	20 (5)	4 (1)	11 (3)	26 (7)
	Non-ICU treated subjects	187 (97)	2 (1)	3 (2)	0 (0)	1 (1)				0	11	581
ADL5 Help moving between chair and bed
		No	Occasionally	Most of the times	Every time
	ICU survivors	348 (90)	17 (4)	4 (1)	19 (5)
	Non-ICU treated subjects	191 (99)	1 (1)	0 (0)	1 (1)					0	11	581
ADL6 Support sitting up
		No	Occasionally	Half of the times	Most of the times	Every time
	ICU survivors	364 (94)	9 (2)	2 (1)	3 (1)	8 (2)
	Non-ICU treated subjects	191 (99)	1 (1)	0 (0)	1 (1)	0 (0)				0.081	13	579
ADL7 Help visiting the toilet
		No	Occasionally	Half of the times	Most of the times	Every time
	ICU survivors	346 (90)	7 (2)	2 (1)	5 (1)	23 (6)
	Non-ICU treated subjects	192 (100)	0 (0)	0 (0)	1 (1)	0 (0)				0	16	576
ADL8 Help with shopping
		No	Occasionally	Half of the times	Most of the times	Every time	Not relevant
	ICU survivors	242 (63)	25 (7)	7 (2)	27 (7)	52 (14)	30 (8)
	Non-ICU treated subjects	179 (93)	1 (1)	0 (0)	1 (1)	2 (1)	10 (5)			0	16	576
ADL9 Help with cooking
		No	Occasionally	Half of the times	Most of the times	Every time
	ICU survivors	295 (77)	17 (4)	16 (4)	21 (6)	36 (9)
	Non-ICU treated subjects	187 (98)	0 (0)	1 (1)	1 (1)	2 (1)				0	16	576
ADL10 Help with housework
		No	Occasionally	Half of the times	Most of the times	Every time
	ICU survivors	240 (63)	33 (9)	17 (4)	40 (10)	54 (14)
	Non-ICU treated subjects	185 (97)	3 (2)	0 (0)	1 (1)	3 (2)				0	16	576
ADL11 Help with medication
		No	Occasionally	Half of the times	Most of the times	Every time	Not relevant
	ICU survivors	284 (73)	6 (2)	4 (1)	6 (2)	46 (12)	41 (11)
	Non-ICU treated subjects	188 (98)	0 (0)	0 (0)	2 (1)	1 (1)	0 (0)			0	14	578
ADL12 Avoided travelling in a car
		No	Occasionally	Half of the times	Most of the times	Every time	Not relevant
	ICU survivors	338 (93)	15 (4)	2 (1)	4 (1)	3 (1)	22 (6)
	Non-ICU treated subjects	185 (97)	2 (1)	1 (1)	1 (1)	0 (0)	2 (1)			0	17	575
ADL13 Avoided taking public transport
		No	Occasionally	Half of the times	Most of the times	Every time	Not relevant
	ICU survivors	228 (84)	12 (4)	6 (2)	10 (4)	14 (5)	111 (29)
	Non-ICU treated subjects	153 (79)	4 (2)	1 (1)	1 (1)	1 (1)	33 (17)			0.001	18	574
ADL14 Help managing bills
		No	Occasionally	Half of the times	Most of the times	Every time
	ICU survivors	307 (80)	14 (4)	6 (2)	13 (3)	44 (12)
	Non-ICU treated subjects	188 (98)	1 (1)	1 (1)	0 (1)	2 (1)				0.001	16	576
ADL15 Daily activities affecting QoL
		Not at all	Slightly	Moderately	A lot	Very much	Not relevant
	ICU survivors	82 (21)	58 (15)	43 (11)	38 (10)	28 (7)	136 (35)
	Non-ICU treated subjects	61 (31)	7 (4)	5 (3)	4 (3)	2 (1)	115 (59)			0	13	579
ADL16 Worrying about daily activities
		No	Rarely	Sometimes	Quite often	Very often	All the time
	ICU survivors	208 (54)	54 (14)	59 (15)	30 (8)	14 (4)	19 (5)
	Non-ICU treated subjects	164 (85)	14 (7)	9 (5)	5 (3)	1 (1)	1 (1)			0	14	578
SLEEP
SLEEP1 Need for daytime nap
		No	Occasionally	Half of the times	Most of the times	Every time
	ICU survivors	148 (39)	127 (33)	29 (8)	41 (11)	39 (10)
	Non-ICU treated subjects	113 (59)	62 (32)	2 (1)	7 (4)	8 (4)				0	16	576
SLEEP2 Difficulties going to sleep
		No	Occasionally	Half of the nights	Most of the nights	Every night
	ICU survivors	172 (45)	131 (34)	26 (7)	33 (9)	24 (6)
	Non-ICU treated subjects	107 (56)	65 (34)	8 (4)	9 (5)	2 (1)				0.003	15	577
SLEEP3 Need for sleeping pills
		No	Occasionally	Half of the nights	Most of the nights	Every night
	ICU survivors	263 (68)	36 (9)	7 (2)	18 (5)	62 (16)
	Non-ICU treated subjects	168 (88)	12 (6)	0 (0)	4 (2)	8 (4)				0	14	578
SLEEP4 Anxiety before going to sleep
		No	Occasionally	Half of the nights	Most of the nights	Every night
	ICU survivors	286 (75)	65 (17)	11 (3)	11 (3)	7 (2)
	Non-ICU treated subjects	172 (90)	19 (10)	0 (0)	0 (0)	0 (0)				0	21	571
SLEEP5 Difficulties going back to sleep
		No	Occasionally	Half of the nights	Most of the nights	Every night
	ICU survivors	141 (37)	162 (42)	23 (6)	41 (11)	17 (4)
	Non-ICU treated subjects	64 (33)	101 (53)	12 (6)	10 (5)	5 (3)				0.082	16	576
SLEEP6 Night-time worrying
		No	Occasionally	Half of the nights	Most of the nights	Every night
	ICU survivors	201 (52)	129 (34)	18 (5)	29 (8)	7 (2)
	Non-ICU treated subjects	95 (50)	85 (44)	4 (2)	8 (4)	0 (0)				0.016	16	576
SLEEP7 Nightmares
		No	Occasionally	Half of the nights	Most of the nights	Every night
	ICU survivors	285 (74)	72 (19)	10 (3)	15 (4)	2 (1)
	Non-ICU treated subjects	167 (87)	21 (11)	1 (1)	3 (2)	0 (0)				0.004	16	576
SLEEP8 Nightly sweats disturbing sleep
		No	Occasionally	Half of the nights	Most of the nights	Every night
	ICU survivors	279 (73)	73 (19)	11 (3)	13 (3)	6 (2)
	Non-ICU treated subjects	148 (77)	35 (18)	2 (1)	3 (2)	4 (2)				0.436	18	574
SLEEP9 Heart palpitations disturbing sleep
		No	Occasionally	Half of the nights	Most of the nights	Every night
	ICU survivors	325 (87)	39 (10)	6 (2)	4 (1)	1 (0)
	Non-ICU treated subjects	174 (91)	17 (9)	1 (1)	0 (0)	0 (0)				0.482	25	567
SLEEP10 Sleep problems affecting SLEEPoL
		Not at all	A little	Moderately	Quite a bit	Very much	Not relevant
	ICU survivors	109 (28)	93 (24)	31 (8)	38 (4)	16 (4)	97 (25)
	Non-ICU treated subjects	86 (45)	39 (20)	15 (8)	6 (3)	3 (2)	42 (22)			0	17	575
SLEEP11 Worrying about sleep
		Never	Almost never	Seldom	Once in a while	Often	All the time
	ICU survivors	273 (72)	45 (12)	35 (9)	9 (2)	15 (4)	5 (1)
	Non-ICU treated subjects	144 (79)	20 (11)	9 (5)	4 (2)	3 (2)	1 (1)			0.3	19	573
APPETITE & ALCOHOL
A&A1 Bothersome thirst
		No	Rarely	Sometimes	Quite often	Very often	All the time
	ICU survivors	248 (64)	51 (13)	38 (10)	25 (6)	17 (4)	6 (2)
	Non-ICU treated subjects	158 (81)	26 (13)	6 (3)	3 (2)	0 (0)	0 (0)			0	13	579
A&A2 Difficulties chewing
		No	Rarely	Sometimes	Quite often	Very often	All the time
	ICU survivors	320 (83)	18 (5)	18 (5)	11 (3)	8 (2)	9 (2)
	Non-ICU treated subjects	188 (96)	2 (1)	3 (2)	0 (0)	2 (1)	0 (0)			0	13	579
A&A3 Sugar cravings
		No	Rarely	Sometimes	Quite often	Very often	All the time
	ICU survivors	143 (37)	109 (28)	66 (17)	36 (9)	20 (5)	11 (3)
	Non-ICU treated subjects	75 (39)	56 (29)	36 (19)	16 (8)	9 (5)	3 (2)			0.946	12	580
A&A4 Poor appetite
		No	Rarely	Sometimes	Quite often	Very often	All the time
	ICU survivors	261 68)	49 (13)	33 (9)	22 (6)	9 (2)	12 (3)
	Non-ICU treated subjects	168 (86)	17 (8)	5 (3)	1 (1)	2 (1)	1 (1)			0	11	581
A&A5 Alcohol, how often
		Never	Once or less in a month	2-4 times a month	2-3 times a week	4 times a week or more
	ICU survivors	132 (35)	85 (23)	93 (25)	52 (14)	16 (4)
	Non-ICU treated subjects	21 (11)	33 (17)	82 (42)	51 (26)	8 (4)				0	19	573
A&A6 Alcohol, how many glasses on a typical day
		<1	1-2	3-4	5-6	7-9	>10	Not relevant
	ICU survivors	48 (13)	102 (27)	79 (21)	12 (3)	2 (1)	4 (1)	125 (34)
	Non-ICU treated subjects	19 (10)	98 (51)	45 (23)	6 (3)	1 (1)	0 (0)	24 (12)		0	28	565
A&A7 Alcohol, how often 6 or more glasses
		Never	Less than once a month	Every month	Every week	Almost daily
	ICU survivors	252 (70)	67 (19)	21 (6)	17 (5)	4 (1)
	Non-ICU treated subjects	128 (66)	46 (24)	14 (7)	6 (3)	0 (0)				0.297	37	555
A&A8 Appetite affecting QoL
		Not at all	Slightly	Moderately	A lot	Very much	Not relevant
	ICU survivors	97 (25)	43 (11)	21 (6)	15 (4)	10 (3)	196 (51)
	Non-ICU treated subjects	61 (32)	8 (4)	1 (1)	2 (1)	0 (0)	121 (63)			0	17	575
A&A9 Worrying about your appetite
		Not at all	Slightly	Moderately	A lot	Very much	Not relevant
	ICU survivors	318 (84)	29 (7)	16 (4)	5 (1)	6 (2)	6 (2)
	Non-ICU treated subjects	196 (96)	3 (2)	2 (1)	2 (1)	0 (0)	1 (1)			0.001	18	574
A&A10 Alcohol affecting A&AoL
		Not at all	Rarely	Sometimes	Quite often	Very often	Not relevant
	ICU survivors	230 (60)	14 (4)	7 (2)	2 (1)	1 (0)	129 (34)
	Non-ICU treated subjects	151 (78)	13 (7)	2 (1)	0 (0)	0 (0)	27 (14)			0	16	576
A&A11 Worrying about alcohol
		No	Rarely	Sometimes	Quite often	Very often	All the time
	ICU survivors	349 (93)	16 (4)	4 (1)	4 (1)	3 (1)	1 (0)
	Non-ICU treated subjects	173 (89)	15 (8)	5 (3)	1 (1)	0 (0)	0 (0)			0.191	21	571
SEXUAL HEALTH
SEX1 Difficulties handling physical closeness from loved ones
		Not at all	A little	Moderately	Quite a bit	Very much
	ICU survivors	308 (82)	34 (9)	12 (3)	12 (3)	8 (2)
	Non-ICU treated subjects	169 (89)	16 (8)	4 (2)	1 (1)	0 (0)				0.129	27	565
SEX2 Sex drive
		Very good	Good	Satisfactory	Poor	Very poor
	ICU survivors	19 (5)	67 (19)	107 (30)	56 (16)	108 (30)
	Non-ICU treated subjects	21 (11)	53 (28)	70 (37)	26 (14)	18 (10)				0.001	47	545
SEX3 Sexual activity*
		Not at all	Occasionally	Once a week	Several times a week	Every day
	ICU survivors	198 (55)	78 (21)	57 (16)	26 (7)	2 (1)
	Non-ICU treated subjects	68 (36)	47 (25)	56 (30)	16 (9)	1 (1)				0.001	43	549
SEX4 Sex life
		Very good	Good	Satisfactory	Poor	Very poor
	ICU survivors	12 (4)	48 (14)	62 (18)	78 (23)	137 (41)
	Non-ICU treated subjects	13 (7)	39 (22)	50 28)	43 (24)	36 (20)				0	73	518
SEX5 Orgasm*
		No	Occasionally	Half of the times	Most of the times	Every time
	ICU survivors	179 (51)	67 (19)	18 (5)	37 (11)	48 (14)
	Non-ICU treated subjects	59 (31)	36 (19)	13 (7)	26 (14)	54 (29)				0	65	537
SEX6 Bothered by being naked in front of partner
		Not at all	A little	Moderately	Quite a bit	Very much	Not relevant
	ICU survivors	196 (54)	25 (7)	8 (2)	12 (3)	5 (1)	115 (32)
	Non-ICU treated subjects	139 (73)	15 (9)	7 (4)	2 (1)	1 (1)	26 (14)			0	41	551
SEX7 Surgical scars affecting sex life
		Not at all	A little	Moderately	Quite a bit	Very much	Not relevant
	ICU survivors	178 (50)	23 (6)	10 (3)	15 (4)	18 (5)	113 (32)
	Non-ICU treated subjects	75 (42)	2 (1)	1 (1)	0 (0)	2 (1)	105 (56)			0.001	47	545
SEX8 Lack of energy affecting sex life
		Not at all	A little	Moderately	Quite a bit	Very much
	ICU survivors	185 (55)	62 (19)	16 (5)	29 (9)	44 (13)
	Non-ICU treated subjects	116 (64)	27 (15)	15 (8)	12 (7)	10 (6)				0.025	75	517
SEX9 Pain during sex
		No	Occasionally	Half of the times	Most of the times	Every time	Not relevant
	ICU survivors	143 (40)	16 (4)	2 (1)	1 (1)	4 (1)	196 (54)
	Non-ICU treated subjects	118 (63)	5 (3)	0 (0)	1 (1)	1 (1)	63 (34)			0	42	550
SEX10 Problems with sex life affecting SEXoL
		Not at all	A little	Moderately	Quite a bit	Very much	Not relevant
	ICU survivors	84 (24)	53 (15)	32 (9)	24 (7)	23 (7)	136 (39)
	Non-ICU treated subjects	65 (35)	22 (12)	19 (9)	9 (5)	4 (2)	69 (37)			0.037	55	537
SEX11 Problems with sex life affecting SEXoL
		No	Rarely	Sometimes	Quite often	Very often	All the time
	ICU survivors	248 (69)	45 (13)	32 (9)	14 (4)	6 (2)	13 (4)
	Non-ICU treated subjects	138 (74)	27 (14)	9 (5)	8 (4)	2 (1)	3 (2)			0.37	47	545
SEX12 Vaginal dryness
		No	A little	Moderately	Quite a bit	Very much
	ICU survivors	124 (71)	19 (11)	32 (9)	24 (7)	23 (7)
	Non-ICU treated subjects	56 (62)	17 (19)	8 (9)	9 (10)	4 (2)				0.037	326	266
SEX13 Erectile dysfunction
		No	A little	Moderately	Quite a bit	Very much
	ICU survivors	52 (24)	41 (19)	2 (1)	3 (1)	12 (6)
	Non-ICU treated subjects	53 (45)	13 (11)	4 (3)	3 (3)	7 (6)				0	255	337
SENSORY FUNCTIONS
SENS1 Reduced taste
		Not at all	A little	Moderately	Quite a bit	Very much
	ICU survivors	250 (66)	69 (18)	31 (8)	19 (5)	10 (3)
	Non-ICU treated subjects	155 (82)	27 (14)	6 (3)	1 (1)	1 (1)				0	23	569
SENS2 Reduced smell
		Not at all	A little	Moderately	Quite a bit	Very much
	ICU survivors	260 (69)	72 (19)	23 (6)	16 (4)	8 (2)
	Non-ICU treated subjects	135 (71)	42 (23)	9 (5)	3 (1)	1 (1)				0.244	23	569
SENS3 Reduced eyesight/vision
		No	Yes
	ICU survivors	257 (65)	138 (35)
	Non-ICU treated subjects	141 (72)	56 (28)							0.115	0	592
SENS4 Visual field
		No	Yes
	ICU survivors	354 (90)	41 (11)
	Non-ICU treated subjects	171 (87)	26 (13)							0.336	0	592
SENS5 Colour vision
		No	Yes
	ICU survivors	386 (98)	9 (2)
	Non-ICU treated subjects	197 (100)	0 (0)							0.033	0	592
SENS6 Sensitive to bright light
		No	Yes
	ICU survivors	327 (83)	68 (17)
	Non-ICU treated subjects	169 (86)	28 (14)							0.408	0	592
SENS7 Blurred vision
		No	Yes
	ICU survivors	273 (69)	122 (31)
	Non-ICU treated subjects	123 (62)	74 (38)							0.115	0	592
SENS8 Reduced hearing
		No	Yes
	ICU survivors	192 (49)	203 (51)
	Non-ICU treated subjects	120 (61)	77 (39)							0.005	0	592
SENS9 Sound hypersensitivity
		No	Yes
	ICU survivors	339 (86)	56 (14)
	Non-ICU treated subjects	166 (84)	31 (16)							0.624	0	592
SENS10 Reduced hearing
		No	Yes
	ICU survivors	255 (65)	140 (35)
	Non-ICU treated subjects	110 (56)	87 (44)							0.048	0	592
SENS11 Sound hypersensitivity
		Not at all	A little	Moderately	Quite a bit	Very much
	ICU survivors	221 (57)	83 (22)	42 (11)	27 (7)	12 (3)
	Non-ICU treated subjects	109 (58)	44 (23)	26 (14)	7 (4)	3 (2)				0.356	18	574
SENS12 Difficulties hearing what people say
		Not at all	A little	Moderately	Quite a bit	Very much
	ICU survivors	168 (44)	117 (31)	54 (14)	28 (7)	12 (3)
	Non-ICU treated subjects	71 (37)	67 (35)	25 (13)	23 (12)	4 (2)				0.21	23	569
SENS13 Reduced hearing limiting social life
		Not at all	A little	Moderately	Quite a bit	Very much
	ICU survivors	294 (78)	51(14)	19 (5)	9 (2)	5 (1)
	Non-ICU treated subjects	144 (76)	27 (14)	9 (5)	6 (3)	3 (2)				0.958	23	560
SENS14 Sound hypersensitivity limiting social life
		Not at all	A little	Moderately	Quite a bit	Very much
	ICU survivors	295 (78)	55(15)	16 (4)	8 (2)	4 (1)
	Non-ICU treated subjects	160 (85)	21 (11)	3 (2)	2 (1)	2 (1)				0.272	26	566
SENS15 Tinnitus
		Not at all	A little	Moderately	Quite a bit	Very much
	ICU survivors	264 (70)	56 (15)	19 (5)	26 (7)	15 (4)
	Non-ICU treated subjects	112 (59)	34 (18)	16 (8)	24 (13)	4 (2)				0.023	22	570
SENS16 Mouth dryness
		Not at all	A little	Moderately	Quite a bit	Very much
	ICU survivors	203 (53)	85 (22)	34 (9)	37 (10)	23 (6)
	Non-ICU treated subjects	148 (78)	27 (14)	8 (4)	4 (2)	3 (2)				0	20	572
SENS17 Mouth soreness
		Not at all	A little	Moderately	Quite a bit	Very much
	ICU survivors	267 (70)	54 (14)	28 (8)	14 (4)	16 (4)
	Non-ICU treated subjects	171 (90)	8 (4)	7 (4)	3 (2)	1 (2)				0	23	569
SENS18 Hoarseness
		Not at all	A little	Moderately	Quite a bit	Very much
	ICU survivors	255 (67)	77 (20)	26 (7)	13 (3)	10 (3)
	Non-ICU treated subjects	158 (83)	21 (11)	5 (3)	6 (2)	0 (0)				0	21	571
SENS19 Cracking voice
		Not at all	A little	Moderately	Quite a bit	Very much
	ICU survivors	271 (72)	64 (15)	25 (7)	12 (3)	7 (2)
	Non-ICU treated subjects	168 (88)	16 (8)	2 (1)	4 (2)	0 (0)				0	23	569
SENS20 Throat pain
		Not at all	A little	Moderately	Quite a bit	Very much
	ICU survivors	298 (79)	57 (15)	10 (3)	6 (2)	7 (2)
	Non-ICU treated subjects	169 (89)	17 (9)	3 (2)	1 (1)	0 (0)				0	24	568
SENS21 Throat feeling constricted
		Not at all	A little	Moderately	Quite a bit	Very much
	ICU survivors	263 (70)	70 (19)	19 (5)	17 (5)	8 (2)
	Non-ICU treated subjects	163 (86)	22 (12)	2 (1)	2 (1)	1 (1)				0.001	25	567
SENS22 Choking easily
		Not at all	A little	Moderately	Quite a bit	Very much
	ICU survivors	279 (74)	66 (18)	12 (3)	13 (3)	7 (2)
	Non-ICU treated subjects	165 (87)	17 (9)	5 (3)	2 (1)	1 (1)				0.008	22	567
SENS23 Difficulties swallowing
		Not at all	A little	Moderately	Quite a bit	Very much
	ICU survivors	286 (76)	56 (15)	17 (5)	12 (3)	8 (2)
	Non-ICU treated subjects	181 (94)	7 (4)	1 (1)	2 (1)	2 (1)				0	20	572
SENS24 Throat problems limiting social life
		Not at all	A little	Moderately	Quite a bit	Very much	Not relevant
	ICU survivors	102 (27)	18 (5)	10 (3)	4 (1)	4 (1)	234 (63)
	Non-ICU treated subjects	54 (29)	6 (3)	2 (1)	1 (1)	0 (0)	126 (67)			0.405	20	195
SENS25 Problems from sensory organs affecting SENSoL
		Not at all	A little	Moderately	Quite a bit	Very much	Not relevant
	ICU survivors	98 (36)	93 (34)	48 (18)	25 (9)	9 (3)	105 (28)
	Non-ICU treated subjects	83 (43)	36 (19)	17 (9)	3 (2)	2 (1)	51 (27)			0	22	570
SENS26 Worrying about your sensory organs
		No	Rarely	Sometimes	Quite often	Very often	All the time
	ICU survivors	243 (64)	69 (18)	33 (9)	14 (4)	12 (3)	7 (2)
	Non-ICU treated subjects	143 (74)	26 (14)	15 (8)	4 (2)	3 (2)	1 (1)			0.263	21	571
GASTROINTESTINAL FUNCTIONS
GI1: Constipation
		Never	Occasionally	Once a week	Several times a week	Once a day	Several times a day
	ICU survivors	194 (51)	116 (31)	35 (9)	27 (7)	4 (1)	4 (1)
	Non-ICU treated subjects	110 (56)	63 (32)	12 (6)	6 (3)	3 (2)	1 (1)			0.235	17	575
GI2: Diarrhoea
		Never	Occasionally	Once a week	Several times a week	Once a day	Several times a day
	ICU survivors	189 (50)	115 (30)	25 (7)	32 (8)	4 (1)	15 (4)
	Non-ICU treated subjects	116 (60)	60 (31)	9 (5)	7 (4)	2 (1)	1 (1)			0.015	17	575
GI3: Bowel urgency
		Never	Occasionally	Once a week	Several times a week	Once a day	Several times a day
	ICU survivors	204 (54)	108 (29)	21 (6)	23 (6)	10 (3)	10 (3)
	Non-ICU treated subjects	119 (61)	59 (30)	6 (3)	8 (4)	3 (2)	0 (0)			0.072	21	571
GI4: Bowel leakage
		Never	Occasionally	Once a week	Several times a week	Once a day	Several times a day
	ICU survivors	286 (76)	66 (18)	12 (3)	8 (2)	2 (1)	3 (1)
	Non-ICU treated subjects	167 (86)	26 (13)	2 (1)	0 (0)	0 (0)	0 (0)			0.029	20	572
GI5: Bowel problems limiting social life
		No	Rarely	Sometimes	Quite often	Very often	All the time	Not relevant
	ICU survivors	204 (54)	19 (5)	14 (4)	7 (2)	5 (1)	5 (1)	127 (33)
	Non-ICU treated subjects	99 (51)	2 (1)	2 (1)	2 (1)	0 (0)	0 (0)	90 (46)		0.002	16	576
GI6: Bowel problems affecting GIoL
		Not at all	A little	Moderately	Quite a bit	Very much	Not relevant
	ICU survivors	114 (45)	58 (23)	35 (14)	23 (9)	21 (8)	129 (34)
	Non-ICU treated subjects	62 (67)	16 (17)	8 (9)	6 (7)	1 (1)	86 (46)			0.004	25	567
GI7: Worrying about bowel problems
		No	Rarely	Sometimes	Quite often	Very often	All the time
	ICU survivors	272 (72)	47 (12)	29 (8)	13 (3)	11 (3)	8 (2)
	Non-ICU treated subjects	155 (81)	27 (14)	7 (4)	2 (1)	1 (1)	0 (0)			0.008	20	572
URINARY FUNCTIONS
UT1: Difficulties feeling the need to urinate
		No	Occasionally	Half of the times	Most of the times	Every time
	ICU survivors	331 (88)	19 (5)	10 (3)	3 (1)	14 (3)
	Non-ICU treated subjects	187 (96)	5 (3)	1 (1)	0 (0)	1 (1)				0.011	21	571
UT2: Difficulties emptying the bladder
		No	Occasionally	Half of the times	Most of the times	Every time
	ICU survivors	264 (71)	73 (20)	11 (3)	13 (4)	12 (3)
	Non-ICU treated subjects	149 (77)	37 (19)	6 (3)	1 (1)	1 (1)				0.093	24	568
UT3: Night-time emptying of bladder
		Nno	Occasionally	1-2 times a night	3 or more times
	ICU survivors	74 (19)	119 (32)	144 (38)	39 (10)
	Non-ICU treated subjects	41 (21)	70 (36)	75 (39)	9 (5)					0.106	21	571
UT4: Urinary urgency
		No	Occasionally	Half of the times	Most of the times	Every time
	ICU survivors	214 (57)	116 (31)	19 (5)	18 (5)	7 (2)
	Non-ICU treated subjects	119 (61)	53 (27)	13 (7)	6 (3)	4 (2)				0.653	23	569
UT5: Stress incontinence
		No	A couple of times	Half of the times	Most of the times	Every time	Not relevant
	ICU survivors	172 (45)	62 (16)	7 (3)	17 (5)	9 (3)	113 (30)
	Non-ICU treated subjects	94 (48)	42 (22)	4 (2)	7 (4)	2 (1)	46 (24)			0.38	17	575
UT6: Urinary problems limiting social activities
		No	Rarely	Sometimes	Quite often	Very often	All the time	Not relevant
	ICU survivors	220 (58)	16 (4)	10 (3)	2 (1)	5 (1)	5 (1)	124 (33)
	Non-ICU treated subjects	128 (66)	2 (1)	1 (1)	1 (1)	0 (0)	0 (0)	61 (32)		0.026	17	575
UT7: Urinary problems affecting UToL
		Not at all	A little	Moderately	Quite a bit	Very much	Not relevant
	ICU survivors	143 (38)	49 (13)	25 (7)	12 (3)	9 (2)	142 (37)
	Non-ICU treated subjects	87 (45)	28 (14)	7 (4)	2 (1)	3 (2)	67 (35)			0.238	18	574
UT8: Worrying about urinary problems
		No	Rarely	Sometimes	Quite often	Very often	All the time
	ICU survivors	288 (76)	40 (11)	28 (7)	9 (2)	10 (3)	4 (1)
	Non-ICU treated subjects	145 (75)	27 (14)	16 (8)	6 (3)	0 (0)	0 (0)			0.094	19	573
WORK LIFE
WORK1 Health reasons for stopping working
		No	Yes	Not relevant
	ICU survivors	148 (42)	104 (29)	102 (29)
	Non-ICU treated subjects	90 (48)	14 (7)	85 (45)						0	49	543
WORK2 Self-assessed work ability*
		Median	IQR							0	165	427
	ICU survivors	5	6
	Non-ICU treated subjects	8	2
WORK3 Same type of work in 2 years' time
		Yes	Uncertain	No	Not relevant
	ICU survivors	78 (21)	41 (11)	38 (10)	208 (57)
	Non-ICU treated subjects	85 (45)	13 (7)	4 (2)	87 (46)					0	38	554
WORK4 Capacity for work and physical demands
		Very good	Good	Fair	Bad	Very bad
	ICU survivors	46 (15)	51 (17)	61 (20)	59 (19)	88 (29)
	Non-ICU treated subjects	68 (44)	45 (29)	25 (16)	4 (3)	12 (8)				0	133	459
WORK5 Capacity for work and psychological demands
		Very good	Good	Fair	Bad	Very bad
	ICU survivors	64 (22)	66 (21)	55 (19)	43 (14)	70 (24)
	Non-ICU treated subjects	76 (49)	41 (27)	26 (17)	5 (3)	6 (4)				0	140	452
WORK6 Work problems affecting QoL
		Not at all	A little	Moderately	Quite a bit	Very much	Not relevant
	ICU survivors	34 (12)	28 (10)	12 (4)	19 (7)	21 (7)	180(61)
	Non-ICU treated subjects	40 (25)	18 (11)	7 (4)	8 (5)	2 (1)	86 (53)			0.001	137	455
WORK7 Financial problems affecting QoL
		Not at all	A little	Moderately	Quite a bit	Very much	Not relevant
	ICU survivors	42 (13)	32 (10)	21 (6)	27 (8)	34 (10)	178 (53)
	Non-ICU treated subjects	34 (20)	8 (5)	3 (2)	5 (3)	2 (1)	118 (69)			0	88	504
WORK8 Worry about future working life
		No	Rarely	Sometimes	Quite often	Very often	All the time
	ICU survivors	196 (65)	26 (9)	28 (9)	15 (5)	18 (6)	19 (6)
	Non-ICU treated subjects	119 (76)	17 (11)	14 (9)	2 (1)	3 (2)	2 (1)			0.004	133	459
WORK9 Worry about future work capacity
		No	Rarely	Sometimes	Quite often	Very often	All the time
	ICU survivors	177 (59)	36 (12)	30 (10)	19 (6)	17 (6)	23 (8)
	Non-ICU treated subjects	119 (75)	24 (15)	10 (6)	1 (1)	3 (2)	2 (1)			0.004	131	461
WORK10 Worry about future finances
		No	Rarely	Sometimes	Quite often	Very often	All the time
	ICU survivors	169 (51)	40 (12)	51 (15)	20 (6)	22 (7)	31 (9)
	Non-ICU treated subjects	118 (69)	26 (15)	13 (7)	5 (3)	4 (2)	4 (2)			0.004	89	503
*=Reversely coded response scale
