# Supplementary material for: Long-term health-related quality of life and burden of disease after intensive care: development of a patient-reported outcome measure
Source: Crit Care. 2021 Feb 25;25:82. doi: 10.1186/s13054-021-03496-7 (PMC7905420; doi:10.1186/s13054-021-03496-7)
Supplement: Supplementary file 3 — Additional file 3. Table S2b: Descriptive statistics and response rates for ICU survivor-specific questions. [file 13054_2021_3496_MOESM3_ESM.xlsx]

## Sheet: Descriptive Statistics
Table S2b. Descriptive statistics and response rates for ICU-survivor specific questions.										P-value	Missing (N)	Total (N)
PHYSICAL HEALTH
PHYSx-1 Physiotherapy after ICU
		No	Yes
	ICU survivors	146 (39)	232 (61)							N/A	214	378
PSYCHOLOGICAL HEALTH
PSYCHx-1 Difficulties describing ICU-experiences
		No	Rarely	Sometimes	Quite often	Very often	All the time
	ICU survivors	206 (56)	36 (10)	37 (10)	23 (6)	23 (6)	43 (12)			N/A		368
PSYCHx-2 Unpleasant memories from the ICU
		No	Rarely	Sometimes	Quite often	Very often	All the time
	ICU survivors	220 (59)	59 (16)	49 (13)	22 (6)	11 (3)	13 (4)			N/A		374
PSYCHx-3 Difficulties remembering feelings for family/friends
		No	Rarely	Sometimes	Quite often	Very often	All the time
	ICU survivors	320 (85)	27 (7)	13 (3)	7 (2)	7 (2)	4 (1)			N/A		378
PSYCHx-4 Feelings of guilt for having been seriously ill
		No	Rarely	Sometimes	Quite often	Very often	All the time
	ICU survivors	271 (72)	48 (12)	29 (8)	11 (3)	10 (3)	7 (2)			N/A		376
PSYCHx-5 Family/friends change subjects when you talk about ICU
		No	Rarely	Sometimes	Quite often	Very often	All the time	Not relevant
	ICU survivors	232 (76)	22 (7)	20 (7)	1 (0)	6 (2)	2 (1)	94 (17)		N/A	215	377
PSYCHx-6 Counselling post-ICU
		No	Occasionally	Shorter period	Longer period
	ICU survivors	239 (62)	72 (19)	50 (13)	23 (6)					N/A		384
PSYCHx-7 Would have liked counselling post-ICU
		No	Voluntarily	Mandatory	Not relevant
	ICU survivors	158 (41)	104 (27)	54 (14)	66 (17)					N/A	210	382
SEXUAL HEALTH
SEXx-1 Counselling regarding sexual matters post-ICU
		No	Occasionally	Longer period	Not relevant
	ICU survivors	48 (13)	17 (5)	1 (0)	293 (82)					N/A		359
WORK LIFE
WORKx-1 The same accomodation as pre-ICU*
		No	Yes
	ICU survivors	62 (16)	324 (84)							N/A	206	386
WORKx-2 Moved because of illness
		No	Yes	Not relevant
	ICU survivors	37 (10)	41 (11)	296 (79)						N/A	214	374
WORKx-3 Illness affecting personal finances
		Much better	Better	The same	Worse	Much worse
	ICU survivors	7 (2)	9 (2)	258 (69)	62 (17)	39 (10)				N/A	213	375
WORKx-4 Additional personal expenses post-ICU
		No	Yes
	ICU survivors	275 (76)	89 (25)							N/A	224	364
WORKx-5 Worse future work prospects due to illness
		Not at all	To some extent	To a great extent	Completely	Not relevant
	ICU survivors	51 (14)	47 (13)	31 (8)	45 (12)	194 (53)				N/A	212	174
WORKx-6 Forced to return early to work for financial reasons
		No	Yes
	ICU survivors	109 (87)	17 (14)							N/A	466	126
WORKx-7 Returned to full-time work
		No	Yes
	ICU survivors	76 (73)	28 (27)							N/A	488	104
WORKx-8 Felt physically recovered when returning to work*
		Not at all	To some extent	To a great extent	Completely
	ICU survivors	26 (21)	53 (42)	39 (31)	7 (6)					N/A	467	125
WORKx-9 Felt mentally recovered when returning to work*
		Not at all	To some extent	To a great extent	Completely
	ICU survivors	20 (16)	40 (32)	42 (34)	22 (18)					N/A	468	124
WORKx-10 Same tasks as pre-ICU*
		Not at all	To some extent	To a great extent	Completely
	ICU survivors	15 (12)	44 (36)	30 (24)	34 (28)					N/A	469	123
WORKx-11 Spouse/partner's work situation has changed due to your health
		Not at all	A little	Moderately	Quite a bit	Very much
	ICU survivors	155 (76)	12 (6)	14 (7)	8 (4)	15 (7)				N/A	88	504
*=Reversely coded response scale
